# Supplementary material for: Soundscape and ambient noise levels of the Arctic waters around Greenland
Source: Sci Rep. 2021 Dec 3;11:23360. doi: 10.1038/s41598-021-02255-6 (PMC8642542; doi:10.1038/s41598-021-02255-6)
Supplement: Supplementary file 1 — Supplementary Information. [file 41598_2021_2255_MOESM1_ESM.zip]

Archive with 1 entries (1 files):
- Ladegaard_etal_Suppl_Info_ESM.zip
